# Supplementary material for: Enhanced Anxiety and Olfactory Microglial Activation in Early-Stage Familial Alzheimer’s Disease Mouse Model
Source: Biology (Basel). 2022 Jun 20;11(6):938. doi: 10.3390/biology11060938 (PMC9219751; doi:10.3390/biology11060938)
Supplement: Supplementary file 1 [file biology-11-00938-s001.zip]

Archive with 1 entries (1 files):
- biology-1729232-supplementary.pdf
